# Supplementary material for: Impact of Rearing Duration on Nutritional Composition, Flavor Characteristics, and Physical Properties of Asian Swamp Eel (Monopterus albus)
Source: Foods. 2025 May 9;14(10):1685. doi: 10.3390/foods14101685 (PMC12110856; doi:10.3390/foods14101685)
Supplement: Supplementary file 1 [file foods-14-01685-s001.zip]

Archive with 1 entries (1 files):
- foods-3620197-supplementary.pdf
